# Supplementary material for: Changes in Health Behaviors, Mental and Physical Health among Older Adults under Severe Lockdown Restrictions during the COVID-19 Pandemic in Spain
Source: Int J Environ Res Public Health. 2021 Jul 1;18(13):7067. doi: 10.3390/ijerph18137067 (PMC8297096; doi:10.3390/ijerph18137067)
Supplement: Supplementary file 1 [file ijerph-18-07067-s001.zip]

Archive with 1 entries (1 files):
- ijerph-1267253-SI.pdf
